# Supplementary material for: High-Temperature Wear Performance of hBN-Added Ni-W Composites Produced from Combustion-Synthesized Powders
Source: Materials (Basel). 2022 Feb 8;15(3):1252. doi: 10.3390/ma15031252 (PMC8839063; doi:10.3390/ma15031252)
Supplement: Supplementary file 1 [file materials-15-01252-s001.zip]

Archive with 1 entries (1 files):
- materials-1557254-supplementary.pdf
